# Supplementary material for: Selective Transport of Protein-Bound Uremic Toxins in Erythrocytes
Source: Toxins (Basel). 2019 Jul 1;11(7):385. doi: 10.3390/toxins11070385 (PMC6669440; doi:10.3390/toxins11070385)
Supplement: Supplementary file 1 [file toxins-11-00385-s001.zip]

Archive with 3 entries (2 files):
- toxins-509952-supple-final/
- toxins-509952-supple-final/HA_HDPatient.txt
- toxins-509952-supple-final/HA_Healthy.txt
