# Supplementary material for: Selective Transport of Protein-Bound Uremic Toxins in Erythrocytes
Source: Toxins (Basel). 2019 Jul 1;11(7):385. doi: 10.3390/toxins11070385 (PMC6669440; doi:10.3390/toxins11070385)
Supplement: Supplementary file 1 [file toxins-11-00385-s001.zip › toxins-509952-supple-final/HA_HDPatient.txt]

0	0.00
7.69	27.72
10.44	39.71
13.03	49.20
15.83	53.38
18.08	52.48
23.06	66.62
28.53	71.51
38.18	75.64
53.38	74.65
68.40	70.24
