# Supplementary material for: Selective Transport of Protein-Bound Uremic Toxins in Erythrocytes
Source: Toxins (Basel). 2019 Jul 1;11(7):385. doi: 10.3390/toxins11070385 (PMC6669440; doi:10.3390/toxins11070385)
Supplement: Supplementary file 1 [file toxins-11-00385-s001.zip › toxins-509952-supple-final/HA_Healthy.txt]

0	736.73
7.50	659.98
10.27	604.12
12.60	590.20
15.50	561.74
17.68	528.66
22.63	498.23
27.88	486.32
38.00	464.02
52.53	468.80
68.00	459.17
